# Supplementary material for: Effects of fishing restrictions on the recovery of the endangered Saimaa ringed seal (Pusa hispida saimensis) population
Source: PLoS One. 2024 Dec 5;19(12):e0311255. doi: 10.1371/journal.pone.0311255 (PMC11620628; doi:10.1371/journal.pone.0311255)
Supplement: S1 Data — (XLSX) [file pone.0311255.s003.xlsx]

## Sheet: Births
Year	Observed births	Estimated births
1991	18	31
1992	19	34
1993	28	36
1994	28	38
1995	35	39
1996	29	40
1997	40	44
1998	33	41
1999	40	42
2000	55	57
2001	54	56
2002	54	56
2003	51	51
2004	65	66
2005	41	51
2006	45	52
2007	34	55
2008	50	51
2009	44	44
2010	57	57
2011	57	57
2012	61	61
2013	62	62
2014	61	64
2015	57	71
2016	86	87
2017	78	83
2018	85	86
2019	69	88
2020	43	88
2021	78	90

## Sheet: Deaths
Age in months	Year of death	Four main cause of death groups
1.5	1999	Other
2	1994	Other
2	2018	Other
2	2004	Other
2	2012	Other
2	2021	Other
2	2021	Other
3	2008	Other
3	2016	Other
3	2018	Other
3	2021	Other
3	1994	Other
3	1998	Other
3	2002	Other
3	2004	Other
3	2004	Other
3	2004	Other
4	2005	Other
4	2015	Other
4	2016	Other
4	2017	Other
4	1995	Other
4	2004	Other
4	2007	Other
4	2009	Other
4	2016	Other
4.5	2012	Other
5	2007	Other
5	2008	Other
5	2008	Other
5	2021	Other
6	2013	Other
6	2014	Other
6	2014	Other
7	2002	Other
8.5	1992	Other
9	1994	Other
9.5	2016	Other
12	1992	Other
12	1998	Other
12	2006	Other
12	2007	Other
12	2008	Other
12	2012	Other
13	2013	Other
14	2013	Other
15	2002	Other
16	2019	Other
16	2003	Other
24	2018	Other
24	2018	Other
24	2001	Other
24	2002	Other
24	2011	Other
28	2011	Other
36	2017	Other
36	1998	Other
36	2003	Other
36	2003	Other
36	2007	Other
36	2011	Other
36	2014	Other
36	2015	Other
36	2016	Other
48	2002	Other
48	2006	Other
48	2007	Other
48	2009	Other
48	2013	Other
60	2017	Other
60	2018	Other
60	1996	Other
60	2005	Other
60	2009	Other
60	2016	Other
72	1998	Other
72	2005	Other
72	2006	Other
72	2007	Other
72	2010	Other
72	2012	Other
72	2013	Other
72	2016	Other
84	2018	Other
84	2002	Other
84	2006	Other
84	2008	Other
84	2008	Other
84	2015	Other
84	2015	Other
84	2016	Other
96	2017	Other
96	2018	Other
96	2001	Other
96	2004	Other
96	2008	Other
96	2009	Other
96	2010	Other
96	2012	Other
96	2013	Other
96	2015	Other
104	2014	Other
108	2017	Other
108	2018	Other
108	2018	Other
108	1995	Other
108	2002	Other
108	2007	Other
108	2011	Other
108	2011	Other
108	2014	Other
120	1998	Other
120	2003	Other
120	2007	Other
120	2016	Other
132	2017	Other
132	2000	Other
132	2002	Other
132	2009	Other
132	2010	Other
132	2012	Other
144	2003	Other
144	2005	Other
144	2008	Other
144	2009	Other
144	2010	Other
144	2014	Other
144	2014	Other
156	1995	Other
156	2006	Other
156	2006	Other
156	2013	Other
168	1996	Other
168	2014	Other
180	2017	Other
180	1998	Other
180	2005	Other
180	2008	Other
192	2000	Other
192	2004	Other
204	1994	Other
204	1994	Other
204	2007	Other
204	2012	Other
204	2014	Other
216	2017	Other
228	1995	Other
228	2011	Other
228	2012	Other
240	1994	Other
240	1996	Other
240	1998	Other
240	1998	Other
240	2004	Other
240	2005	Other
240	2005	Other
240	2009	Other
240	2009	Other
240	2011	Other
240	2016	Other
240	2016	Other
264	2017	Other
276	2009	Other
276	2013	Other
288	2017	Other
288	1994	Other
288	2000	Other
288	2009	Other
300	2018	Other
300	2009	Other
300	2014	Other
324	1996	Other
324	2011	Other
336	1991	Other
336	2003	Other
336	2008	Other
336	2012	Other
348	2013	Other
360	1992	Other
360	1992	Other
360	2005	Other
384	1991	Other
396	1992	Other
396	2010	Other
408	2011	Other
420	2007	Other
	1991	Other
	2000	Other
	2000	Other
	2003	Other
	2004	Other
	2005	Other
	2006	Other
	2006	Other
	2007	Other
	2007	Other
	2008	Other
	2010	Other
	2011	Other
	2012	Other
	2012	Other
	2013	Other
	2014	Other
	2014	Other
	2015	Other
	2015	Other
	2017	Other
	2017	Other
	2019	Other
	2020	Other
	2020	Other
	2020	Other
	2020	Other
	2020	Other
	2020	Other
	2020	Other
	2021	Other
	2021	Other
	2021	Other
0	2021	Lair deaths
1	2021	Lair deaths
1	2021	Lair deaths
1	2021	Lair deaths
1	2017	Lair deaths
1	2020	Lair deaths
0	1994	Lair deaths
0	2000	Lair deaths
0	2001	Lair deaths
0	2001	Lair deaths
0	2001	Lair deaths
0	2002	Lair deaths
0	2009	Lair deaths
0	2013	Lair deaths
0	2013	Lair deaths
0	2015	Lair deaths
0	2017	Lair deaths
0	2017	Lair deaths
0	2017	Lair deaths
0	2017	Lair deaths
0	2017	Lair deaths
0	2017	Lair deaths
0	2017	Lair deaths
0	2017	Lair deaths
0	2017	Lair deaths
0	2018	Lair deaths
0	2018	Lair deaths
0	2018	Lair deaths
0	2019	Lair deaths
0	1995	Lair deaths
0	1995	Lair deaths
0	1996	Lair deaths
0	1996	Lair deaths
0	1996	Lair deaths
0	1996	Lair deaths
0	1996	Lair deaths
0	1996	Lair deaths
0	1996	Lair deaths
0	1996	Lair deaths
0	1996	Lair deaths
0	1996	Lair deaths
0	1996	Lair deaths
0	1998	Lair deaths
0	2003	Lair deaths
0	2005	Lair deaths
0	2005	Lair deaths
0	2007	Lair deaths
0	2007	Lair deaths
0	2007	Lair deaths
0	2008	Lair deaths
0	2008	Lair deaths
0	2010	Lair deaths
0	2010	Lair deaths
0	2010	Lair deaths
0	2010	Lair deaths
0	2011	Lair deaths
0	2011	Lair deaths
0	2011	Lair deaths
0	2011	Lair deaths
0	2012	Lair deaths
0	2012	Lair deaths
0	2013	Lair deaths
0	2013	Lair deaths
0	2013	Lair deaths
0	2013	Lair deaths
0	2013	Lair deaths
0	2014	Lair deaths
0	2014	Lair deaths
0	2014	Lair deaths
0	2014	Lair deaths
0	2014	Lair deaths
0	2014	Lair deaths
0	2015	Lair deaths
0	2015	Lair deaths
0	2015	Lair deaths
0	2015	Lair deaths
0	2015	Lair deaths
0	2018	Lair deaths
0	2018	Lair deaths
0	2020	Lair deaths
0	2020	Lair deaths
0	2020	Lair deaths
0	2020	Lair deaths
0	2020	Lair deaths
0	2020	Lair deaths
0	2020	Lair deaths
0	2020	Lair deaths
0	2020	Lair deaths
0	2020	Lair deaths
0	2021	Lair deaths
0	2021	Lair deaths
0	2021	Lair deaths
0	1991	Lair deaths
0	1991	Lair deaths
0	1991	Lair deaths
0.5	1996	Lair deaths
0.5	2013	Lair deaths
0.5	2013	Lair deaths
0.5	1992	Lair deaths
0.5	1994	Lair deaths
0.5	1994	Lair deaths
1	2004	Lair deaths
1	2004	Lair deaths
1	2004	Lair deaths
1	2004	Lair deaths
1	2011	Lair deaths
1	2016	Lair deaths
2	2013	Lair deaths
2	1993	Fishing
2	1997	Fishing
2	1997	Fishing
2	1998	Fishing
2	2001	Fishing
2	2002	Fishing
2	2002	Fishing
2	2004	Fishing
2	2006	Fishing
2	2008	Fishing
2	2016	Fishing
2.5	1993	Fishing
2.5	1997	Fishing
2.5	1998	Fishing
2.5	2007	Fishing
2.5	2008	Fishing
2.5	2009	Fishing
3	2015	Fishing
3	1991	Fishing
3	1991	Fishing
3	1994	Fishing
3	1994	Fishing
3	1990	Fishing
3	1995	Fishing
3	1997	Fishing
3	1998	Fishing
3	2001	Fishing
3	2002	Fishing
3	2003	Fishing
3	2003	Fishing
3	2003	Fishing
3	2003	Fishing
3	2005	Fishing
3	2005	Fishing
3	2005	Fishing
3	2006	Fishing
3	2007	Fishing
3	2007	Fishing
3	2007	Fishing
3	2008	Fishing
3	2010	Fishing
3	2011	Fishing
3	2011	Fishing
3	2012	Fishing
3	2014	Fishing
3	2014	Fishing
3	2014	Fishing
3.5	1992	Fishing
3.5	1991	Fishing
3.5	1997	Fishing
3.5	2010	Fishing
4	2018	Fishing
4	2019	Fishing
4	1993	Fishing
4	1997	Fishing
4	1998	Fishing
4	1999	Fishing
4	2002	Fishing
4	2004	Fishing
4	2004	Fishing
4	2009	Fishing
4	2009	Fishing
4	2011	Fishing
4	2011	Fishing
4	2012	Fishing
4	2012	Fishing
4	2012	Fishing
4	2013	Fishing
4	2013	Fishing
4	2017	Fishing
4	2019	Fishing
4	2019	Fishing
4	2019	Fishing
4	2019	Fishing
4	2020	Fishing
4	2021	Fishing
4	2015	Fishing
4.5	2010	Fishing
4.5	2012	Fishing
4.5	2014	Fishing
4.5	2014	Fishing
4.5	2015	Fishing
4.5	2016	Fishing
5	2016	Fishing
5	2018	Fishing
5	1993	Fishing
5	2000	Fishing
5	2005	Fishing
5	2007	Fishing
5	2013	Fishing
5.5	1993	Fishing
5.5	1995	Fishing
5.5	2005	Fishing
5.5	2008	Fishing
5.5	2008	Fishing
6	2017	Fishing
6	2018	Fishing
6	2016	Fishing
6.5	2010	Fishing
7	1998	Fishing
7	2000	Fishing
7	2003	Fishing
8	2017	Fishing
9	1998	Fishing
9	2002	Fishing
9.5	1993	Fishing
9.5	2009	Fishing
10	1997	Fishing
10	2003	Fishing
10	2012	Fishing
10	2013	Fishing
10	2013	Fishing
10.5	2002	Fishing
11	2014	Fishing
11	2015	Fishing
11	2001	Fishing
11	2006	Fishing
11	2020	Fishing
11	2021	Fishing
11.5	1998	Fishing
11.5	1998	Fishing
12	2017	Fishing
12	1993	Fishing
12	1993	Fishing
12	1993	Fishing
12	2000	Fishing
12	2003	Fishing
12.1	2004	Fishing
12.1	2004	Fishing
13	2017	Fishing
13	2004	Fishing
14	2019	Fishing
14	2016	Fishing
16	2017	Fishing
20	2017	Fishing
22	2006	Fishing
24	1995	Fishing
24	2000	Fishing
24	2009	Fishing
36	2010	Fishing
48	1995	Fishing
60	2000	Fishing
60	2006	Fishing
60	2009	Fishing
72	1998	Fishing
72	2007	Fishing
132	1999	Fishing
132	2015	Fishing
144	1998	Fishing
183	2013	Fishing
192	2006	Fishing
240	1994	Fishing
252	1994	Fishing
288	2014	Fishing
336	2000	Fishing
360	2013	Fishing
	2001	Fishing
	2002	Fishing
	2002	Fishing
	2003	Fishing
	2012	Fishing
	2018	Fishing
	2020	Fishing
0	2017	Birth
0	2017	Birth
0	2017	Birth
0	2018	Birth
0	2018	Birth
0	1994	Birth
0	1995	Birth
0	1996	Birth
0	1997	Birth
0	1997	Birth
0	1998	Birth
0	1999	Birth
0	1999	Birth
0	2001	Birth
0	2003	Birth
0	2004	Birth
0	2004	Birth
0	2005	Birth
0	2005	Birth
0	2006	Birth
0	2006	Birth
0	2006	Birth
0	2006	Birth
0	2006	Birth
0	2006	Birth
0	2006	Birth
0	2006	Birth
0	2006	Birth
0	2007	Birth
0	2007	Birth
0	2007	Birth
0	2007	Birth
0	2007	Birth
0	2008	Birth
0	2008	Birth
0	2009	Birth
0	2009	Birth
0	2009	Birth
0	2009	Birth
0	2011	Birth
0	2011	Birth
0	2011	Birth
0	2011	Birth
0	2011	Birth
0	2011	Birth
0	2012	Birth
0	2013	Birth
0	2014	Birth
0	2014	Birth
0	2014	Birth
0	2015	Birth
0	2015	Birth
0	2016	Birth
0	2016	Birth
0	2016	Birth
0	2018	Birth
0	1992	Birth
0	1992	Birth
0	1993	Birth
0	1993	Birth
0	1994	Birth
0	1994	Birth
0	1994	Birth
3	2012	Other
